# Supplementary material for: Substance-Specific Treatment Responses and Resistance Patterns in Induced Psychoses: A Scoping Review of Antipsychotic Efficacy
Source: Healthcare (Basel). 2025 Dec 8;13(24):3210. doi: 10.3390/healthcare13243210 (PMC12733067; doi:10.3390/healthcare13243210)
Supplement: Supplementary file 1 [file healthcare-13-03210-s001.zip]

Archive with 1 entries (1 files):
- healthcare-4012930-supplementary.pdf
